# Supplementary material for: C118P Suppresses Gastric Cancer Growth via Promoting Autophagy–Lysosomal Degradation of RAB1A
Source: Pharmaceutics. 2024 Dec 21;16(12):1620. doi: 10.3390/pharmaceutics16121620 (PMC11678531; doi:10.3390/pharmaceutics16121620)
Supplement: Supplementary file 1 [file pharmaceutics-16-01620-s001.zip]

Archive with 1 entries (1 files):
- pharmaceutics-3361558-supplementary.pdf
